# Supplementary material for: Concurrent agreement between an anthropometric model to predict thigh volume and dual-energy X-Ray absorptiometry assessment in female volleyball players aged 14-18 years
Source: BMC Pediatr. 2016 Nov 24;16:190. doi: 10.1186/s12887-016-0730-7 (PMC5122194; doi:10.1186/s12887-016-0730-7)
Supplement: Additional file 1: — Dataset used in this Research. YT: years of training; ANS: annual number of training sessions; ANG: annual number of games; BM: body mass; H: stature; SKTA: anterior mid-thigh skinfold; SKTP: posterior mid-thigh skinfold; PTL: proximal thigh length; DTL: distal thigh length; TTL: total thigh length; CGF: circumference at the most proximal gluteal furrow (highest possible horizontal circumference); CMT: circumference at the one-third of the subischial height up from the tibial–femoral joint space; CMTC: circumference at the one-third of the subischial height up from the tibial–femoral joint space corrected for subcutaneous adipose tissue thickness; CDT: circumference at the minimum circumference above the patella (distal thigh); TVANTH: thigh volume based on Jones and Pearson; TVANTHFF: fat free volume in the thigh calculated based on Jones and Pearson; TVANTHF: fat volume in the thigh based on Jones and Pearson; DXATV: thigh volume estimated by DXA; DXATVFF: fat free volume in the thigh estimated by DXA; DXATVF: fat volume in the thigh estimated by DXA. (XLSX 21 kb) [file 12887_2016_730_MOESM1_ESM.xlsx]

## Sheet: S1_Database
YT	ANS	ANG	BM	H	SKTA	SKTP	PTL	DTL	TTL	CGF	CMT	CMTC	CDT	TVANTH	TVANTHFF	TVANTHF	DXATV	DXATVFF	DXATVF
5	123	30	52.8	162.3	19	18	13.1	13.2	26.3	53.9	47.2	41.391	37.5	4.55991	4.01581	0.544092	4.82111	3.31	1.51111
5	109	23	49.1	164.1	14	18	14.4	11.8	26.2	48.5	41.8	36.776	35.1	3.73201	3.30939	0.422622	4.17141	2.74364	1.42778
7	101	24	65.7	164	22	29	11.6	10.1	21.7	57.9	48.8	40.793	39.8	4.21646	3.5755	0.640955	6.17556	3.25	2.92556
7	116	29	86.5	170.4	29	32	13.1	15.8	28.9	68.1	60.2	50.623	42.5	7.64356	6.43272	1.21084	7.73606	3.41273	4.32333
3	103	19	65.2	165.6	25	25	13	12.8	25.8	60.4	49.8	41.95	38.6	5.15107	4.39178	0.759288	5.87222	2.76	3.11222
5	104	22	66.3	165	17	22	9.5	14.2	23.7	61.7	56.1	49.977	43.9	5.46367	4.85889	0.604771	6.46071	3.80182	2.65889
6	86	22	60.5	165.8	20	22	8.5	12.4	20.9	52.4	49.1	42.506	39.6	3.69105	3.19238	0.498673	5.07333	3.25	1.82333
2	71	17	59.1	160	26	24	8.75	12.8	21.55	55.9	49.8	41.95	38.1	3.92615	3.31104	0.615108	5.50525	2.89636	2.60889
4	104	22	54	161.7	20	23	17.2	8.1	25.3	55.6	44.7	37.949	37.9	4.55788	3.9572	0.600679	4.63374	2.75818	1.87556
5	114	27	81.6	165.6	27	48	13.8	7.4	21.2	69.9	58.8	47.025	48.1	6.24668	5.13348	1.1132	7.41192	3.38636	4.02556
3	103	18	55.6	164.2	23	43	15.4	8.4	23.8	55.4	45.2	34.838	37.8	4.26552	3.42017	0.845357	5.04485	3.08818	1.95667
2	117	23	55.7	169.3	24	21	16.2	8.8	25	55	43.1	36.035	35.8	4.20975	3.61298	0.596775	5.54737	3.30182	2.24556
2	113	7	67.1	155.7	38	40.6	13.2	7.8	21	60.2	50.1	37.7598	41.4	4.5069	3.53714	0.969765	5.45899	2.78455	2.67444
5	116	24	56	167.1	19	28	15.6	9	24.6	52.6	45.5	38.121	38.6	4.26115	3.6299	0.631249	5.16616	3.48727	1.67889
3	129	27	65.9	154.8	30.3	36	12.9	9.3	22.2	62.8	54.6	44.1909	43.2	5.3206	4.38044	0.940165	6.25808	3.02364	3.23444
4	79	26	51	167.2	20	24	16.7	8.9	25.6	52.6	40.2	33.292	34.2	3.86041	3.29892	0.561484	5.09263	3.04818	2.04444
5	106	25	60	162.5	29	31	16.4	7.6	24	56.8	43.3	33.88	35.9	4.24019	3.47641	0.763783	5.26212	2.88545	2.37667
2	78	8	64.8	172.5	31	32	17.5	9.3	26.8	58.9	46.9	37.009	39.6	5.30143	4.34437	0.95706	6.1397	3.25636	2.88333
6	104	24	58.9	155.6	32	30	13.2	7.6	20.8	57.1	52	42.266	42.7	4.48833	3.70366	0.78467	5.08111	2.89	2.19111
6	59	12	55.2	168.6	18	21	15.1	11.3	26.4	53.4	43.5	37.377	36	4.25555	3.71173	0.543822	4.83121	2.70455	2.12667
3	92	20	58	168.1	28	25	16.2	14.2	30.4	54.1	47.2	38.879	36	5.27969	4.39583	0.883861	5.47364	3.07364	2.4
7	75	25	58	165.6	23	29	14.1	14.1	28.2	57.1	49.7	41.536	39	5.42237	4.57176	0.850606	5.75172	3.32727	2.42444
6	92	20	63.1	160	30	31	14	12.5	26.5	60.3	54.6	45.023	37.1	5.79656	4.79363	1.00293	5.63838	3.13727	2.50111
2	71	17	47.5	154.9	19	21	13.2	10.9	24.1	51.1	43.9	37.62	35.7	3.7534	3.24894	0.504458	4.43525	2.81636	1.61889
7	92	20	88.1	169.2	32	33	16.2	13.1	29.3	72.4	58.7	48.495	47.1	8.48834	7.15362	1.33472	8.00253	3.18364	4.81889
4	92	20	58.7	170.5	19	21	15.9	13.6	29.5	52.6	45	38.72	35.1	4.76406	4.13381	0.630254	4.91545	3.42545	1.49
2	92	20	81	172.2	21	24	14.5	12.8	27.3	64.8	55.1	48.035	41.6	6.55273	5.7492	0.80353	7.32091	3.76091	3.56
3	92	20	68.5	172.5	23	34	15.9	12.4	28.3	61.1	53.5	44.551	40.4	6.34961	5.34139	1.00822	6.4296	3.22182	3.20778
6	124	47	56.9	166.6	29	19	14.2	14.9	29.1	55.9	47	39.464	37.2	5.10973	4.33729	0.772441	5.21061	2.66727	2.54333
8	124	47	59.6	166	28	27	11.4	16.5	27.9	57.1	52.6	43.965	37.9	5.44296	4.53353	0.909434	5.66545	3.47545	2.19
7	124	47	62	169.5	15	22	12.3	14.8	27.1	57.7	49.9	44.091	38.2	5.13679	4.54783	0.588961	5.75737	3.55182	2.20556
8	86	12	54.9	168.2	21	26	16.2	15.2	31.4	53.7	47.5	40.121	34.3	5.34579	4.53494	0.810848	4.62202	3.02091	1.60111
3	86	12	55.3	173.8	28	28	10.6	15.8	26.4	53.1	45.2	36.408	37.4	4.19308	3.42155	0.771529	4.73687	2.45909	2.27778
4	86	12	57.1	172.2	26	23	10.2	17.3	27.5	53.7	47.5	39.807	35.2	4.45207	3.72609	0.725984	4.65121	2.87455	1.77667
4	95	22	58.6	175.6	28	21	14	13.3	27.3	52.1	43.1	35.407	35.8	4.18363	3.50027	0.683363	5.6002	3.16909	2.43111
2	32	8	62.1	169.5	29	27	15.6	10.6	26.2	55.9	46.7	37.908	39.2	4.83576	4.01851	0.817253	5.64788	3.07455	2.57333
4	90	20	67.8	162.5	16	19	11.4	11.5	22.9	56.7	49.6	44.105	39.8	4.40239	3.92868	0.473707	5.84152	3.74818	2.09333
2	30	8	53.7	161.1	31	24	13.6	9.2	22.8	54.1	49.6	40.965	37.1	4.29672	3.57705	0.719668	4.38212	2.38545	1.99667
4	96	24	67	165.5	27	18	12.9	11.8	24.7	60.1	45.9	38.835	40.1	4.6397	4.0135	0.626199	6.19212	3.28545	2.90667
4	74	14	56.6	161.5	26	24	13.7	13.6	27.3	58.3	53.2	45.35	38.9	5.70428	4.86759	0.836693	5.81172	3.22727	2.58444
4	72	14	52.1	156.1	24	17	11	14.9	25.9	52.3	50.8	44.363	33.8	4.47645	3.87139	0.605065	4.36949	2.64727	1.72222
2	32	8	49.1	155.5	30	25	11.5	12.3	23.8	54.5	42.4	33.765	36.2	3.67426	3.01351	0.66075	5.00899	2.61455	2.39444
